# Supplementary material for: Fish Oil Supplementation Alters the Plasma Lipidomic Profile and Increases Long-Chain PUFAs of Phospholipids and Triglycerides in Healthy Subjects
Source: PLoS One. 2012 Aug 28;7(8):e42550. doi: 10.1371/journal.pone.0042550 (PMC3429454; doi:10.1371/journal.pone.0042550)
Supplement: Table S1 — Significantly altered lipids (Multivariate analyses, p<0.05) in the fish oil (FO) group compared to the sunflower oil (HOSO) group after three weeks intervention. The corresponding q-values from univariate analyses are also given. (XLS) [file pone.0042550.s002.xls]

## Sheet: Ark1
Supporting Table S1 . Significantly altered lipids (Multivariate analyses, p<0.05) in the fish oil (FO) group compared to the sunflower oil (HOSO) group after three weeks intervention. The corresponding q-values from univariate analyses are also given.
		Multivariate analyses	Univariate analyses	Fold change	Fold change
	lipid	p-value for 2PCs model	q-value	HOSO group	FO group
	PE(38:5)	2.67053e-12	1.00169e-08	0.920403	3.28582
	PC(36:5)	8.46704e-10	7.95163e-13	0.802038	4.00212
	LysoPC(20:5)	2.26991e-09	1.20852e-08	0.800762	4.35167
	TG(54:8)	4.2009e-09	1.37962e-05	0.981982	5.01681
	TG(52:7)	5.60043e-08	2.22459e-05	0.804644	4.54632
	TG(56:9)	4.47054e-07	6.05899e-07	1.01257	4.75922
	SM(d18:0/24:0)	1.06681e-06	5.58877e-08	0.930145	2.62004
	TG(54:4)	7.12339e-06	0.00314673	0.968007	1.73433
	TG(50:4)	1.04224e-05	6.05899e-07	1.04044	3.57298
	TG(58:10)	3.18763e-05	1.85531e-05	1.17429	4.13569
	TG(59:2)	7.81104e-05	0.000111742	1.07826	2.73031
	PC(40:2)	0.000117343	5.96229e-05	0.98669	3.54473
	PS(41:5)	0.000238994	0.0304626	1.17199	0.958291
	PE(40:7e)	0.00033297	0.480216	1.09066	1.05146
	LysoPC(22:6)	0.000357964	0.00311613	0.942171	1.88828
	PS(40:0)	0.000463554	0.230806	1.38652	1.18952
	PC(37:4)/PE(40:4)	0.000487286	0.0204519	1.07164	0.834201
	TG(58:8)	0.000525833	5.23878e-05	1.36193	4.06706
	TG(56:8)	0.000604112	0.000429581	1.2663	2.70592
	PC(40:5)	0.000629631	9.80911e-05	0.890473	1.56588
	PC(40:4e)	0.000667475	0.193838	1.38596	1.17083
	PC(38:5)	0.000756249	0.131494	1.01302	1.16633
	PE(38:7e)	0.00128824	0.000429581	1.16764	2.58038
	TG(52:0)	0.00144703	0.000598906	1.02555	2.52162
	PC(38:5e)	0.0016942	0.00631404	1.20427	0.964703
	PC(34:2)	0.00174953	0.137394	0.984211	0.883732
	TG(56:7)	0.00191218	1.46116e-05	1.08748	3.02301
	TG(58:9)	0.00192768	0.000510308	1.48189	4.04543
	PC(38:7)	0.00218379	0.00088828	1.09469	2.26759
	TG(58:6)	0.00244245	0.0225814	0.99428	1.70165
	PE(38:4)	0.00245638	0.0254789	1.11321	0.880095
	PC(38:7)	0.00270602	0.00111752	1.09469	2.24901
	PE(38:7e)	0.00276555	0.012629	1.10831	1.40065
	PC(40:3)	0.00279468	0.000510308	0.932336	1.74177
	PC(40:6)	0.00286483	2.87423e-05	1.03817	1.71255
	PC(36:3)	0.00290215	0.0304626	0.97132	0.730988
	TG(54:2)	0.00313697	0.00088828	1.26753	0.592039
	TG(56:2)	0.0033256	0.0254789	1.02085	1.93326
	TG(52:6)	0.00362577	0.00371223	0.964622	2.86187
	PE(40:6)	0.0037667	0.135876	1.38587	1.92058
	PE(40:4)	0.00422598	0.0267235	1.09685	0.777299
	TG(52:2)	0.00615597	0.273799	1.12561	1.25594
	PC(38:4)	0.00628398	0.00684306	2.34801	9.08322
	SM(d18:0/22:6)	0.00664754	0.0151973	1.01031	1.43784
	PA(34:0e)	0.00677041	0.481718	1.05268	1.04694
	PC(40:4)	0.00871965	0.0292281	1.09086	0.786068
	PE(36:3e)	0.0100007	0.0507589	0.849954	0.522242
	TG(54:3)	0.0102239	0.0290043	1.26218	0.827732
	PC(36:2)	0.0124708	0.0706158	0.943674	0.82876
	SM(d18:1/24:1)	0.012471	0.109525	1.00308	1.20349
	PG(40:6)	0.0146565	0.00320432	1.10525	1.91234
	PC(38:5e)	0.0170915	0.0609612	1.38233	1.05729
	PC(38:6)	0.0177414	0.0371506	0.885789	0.694575
	SM(d18:0/20:0)	0.0194233	0.0292281	1.08083	0.810882
	PC(38:3e)	0.0213475	0.0765708	0.977054	0.745243
	PC(34:3e)+PE(37:3e)	0.0217922	0.19095	1.03271	0.916384
	PC(38:6)	0.0237335	0.00602256	1.14585	1.51532
	TG(18:1/18:1/22:1)+ TG(20:1/20:1/18:1)	0.0250591	0.198253	1.23343	1.99486
	PE(40:3)	0.0251421	0.107586	1.11584	0.812013
	TG(56:4)	0.025874	0.0379406	4.49667	1.47323
	PG(36:2)	0.0263341	0.0144699	0.964262	0.679281
	PC(30:3)	0.0264377	0.0151973	0.852224	0.597841
	TG(54:5)	0.0286909	0.0222046	1.50712	0.820789
	SM(d18:1/26:2)	0.0342101	0.0151973	1.09611	1.43251
	SM(d18:1/16:1)	0.0345788	0.292688	0.969538	0.909791
	PE(38:3)	0.0362528	0.0856116	1.13525	0.818018
	PC(38:4)	0.0362755	0.133295	1.1346	0.987218
	PE(38:4e)	0.0364557	0.103217	1.15253	0.926299
	PC(36:4e)	0.0386483	0.230806	1.20724	1.03361
	PE(40:6)	0.0409002	0.148563	1.27086	1.55718
	PC(38:3)	0.0412644	0.0778728	0.972209	0.75404
	TG(16:0/18:2/18:1)	0.0465083	0.161439	1.21897	0.992471
	PS(40:0)	0.0465974	0.161439	1.11776	1.30469
	TG(54:4)	0.047512	3.86284e-05	0.959033	2.336
	SM(d18:1/22:0)	0.0494956	0.253483	0.962528	1.11518
